# Supplementary material for: The Novel Phosphatidylinositol-3-Kinase (PI3K) Inhibitor Alpelisib Effectively Inhibits Growth of PTEN-Haploinsufficient Lipoma Cells
Source: Cancers (Basel). 2019 Oct 17;11(10):1586. doi: 10.3390/cancers11101586 (PMC6826943; doi:10.3390/cancers11101586)
Supplement: Supplementary file 1 [file cancers-11-01586-s001.zip]

Archive with 2 entries (2 files):
- Alpelisib Cancers Supplement Figures.docx
- Alpelisib tables.xlsx
