# Supplementary material for: The Novel Phosphatidylinositol-3-Kinase (PI3K) Inhibitor Alpelisib Effectively Inhibits Growth of PTEN-Haploinsufficient Lipoma Cells
Source: Cancers (Basel). 2019 Oct 17;11(10):1586. doi: 10.3390/cancers11101586 (PMC6826943; doi:10.3390/cancers11101586)
Supplement: Supplementary file 1 [file cancers-11-01586-s001.zip › Alpelisib tables.xlsx]

## Sheet: Tabelle1
Table S1. IC50 values for 72 h alpelisib treatment in different lipoma cells.						Table S2. Densitometric analysis of LipPD1 Western blots.
Lipoma cells	WST-1 IC50 [µM]	R2	Hoechst IC50 [µM]	R2		Experiment	lane		GAPDH	pAKT	AKT	pAKT/AKT	fold change	pmTOR	mTOR	pmTOR/mTOR	fold change	pS6	S6	pS6/S6	fold change
LipPD1	9.091± 1.797	0.8798	15.91± 1.596	0.9266		#1	1	solvent ctrl	45558.1	15494.1	19955.7	0.776424	1	27205.1	17322.5	1.5705	1	96192.7	18523.1	5.19312	1
LipPD2	6.338± 3.709	0.7148	10.06± 3.387	0.7148		#1	2	10 µM alp	42897.3	13242.1	22891.5	0.578473	0.745047	24443.4	19147.3	1.27659	0.812856	26845.1	23362.6	1.14907	0.221267
LipPD3	18.33± 2.239	0.8732	15.79± 3.528	0.7216		#1	3	50 µM alp	43355.3	616.435	14268.5	0.0432025	0.0556429	1509.82	17756.9	0.0850271	0.05414	240.778	16306.6	0.0147657	0.00284332
Lip3	6.697± 1.394	0.9743				#1	4	10 nM rap	50539.7	35631.8	15314.9	2.32661	2.99657	691.971	19653.6	0.0352084	0.0224185	113.536	13881.1	0.00817919	0.00157501
Lip4	15.74± 1.481	0.9638				#1	5	10 µM alp + 10 nM rap	50672.1	29212.2	18256.1	1.60014	2.0609	124.778	19048.8	0.00655046	0.00417093	63.536	1561.43	0.040691	0.00783557
						#2	6	solvent ctrl	37586.2	30452.4	13567.4	2.24452	1	39424.5	19243.3	2.04874	1	70023.2	6059.33	11.5563	1
						#2	7	10 µM alp	36851.3	22226.2	19499	1.13987	0.507843	34693.9	23803.4	1.45752	0.711423	2747.62	10744.8	0.255715	0.0221279
						#2	8	50 µM alp	30924.6	5000.66	14594.1	0.34265	0.15266	2917.22	14832.2	0.196682	0.0960015	208.95	12251.7	0.0170548	0.00147581
						#2	9	10 nM rap	31962.1	52448.6	16277.9	3.22207	1.43553	10022.6	11187.8	0.895852	0.43727	60.121	13532.7	0.00444265	0.000384437
						#2	10	10 µM alp + 10 nM rap	30338.5	15029.8	8261.3	1.81931	0.810554	2796.1	16793.1	0.166503	0.0812709	346.364	8069.71	0.0429215	0.00371413
						#3	1	solvent ctrl	16822	775.648	17325.2	0.0447698	1	11108	3745.28	2.96587	1	16763.1	31815.7	0.526882	1
						#3	2	10 µM alp	24200.5	45.95	13031.5	0.00352608	0.0787602	19450.9	12857.7	1.51278	0.510064	3781.86	30807.6	0.122758	0.232988
						#3	3	50 µM alp	22762.1	33.536	16278.5	0.00206014	0.0460162	13559.9	12499.8	1.08481	0.365766	197.607	31440.8	0.00628505	0.0119287
						#3	4	10 nM rap	23225.3	11721.5	14825	0.790657	17.6605	12905.8	13214.5	0.976643	0.329294	243.678	26298.5	0.00926585	0.0175862
						#3	5	10 µM alp + 10 nM rap	16988.6	214.021	8772.66	0.0243964	0.544929	12865.7	9715.39	1.32426	0.446498	470.335	26654.2	0.0176458	0.033491
						Table S3. Densitometric analysis of LipPD2 and LipPD3 Western blots.
						LipPD2
						Experiment	lane		GAPDH	pAKT	AKT	pAKT/AKT	fold change	pmTOR	mTOR	pmTOR/mTOR	fold change	pS6	S6	pS6/S6	fold change
						#1	10	solvent control	36683.3	28536	28120.8	1.01476	1	11018.8	16763.4	0.657316	1	39977.4	24576	1.62669	1
						#1	9	10 µM Alp	36388.3	1576.2	29369	0.0536689	0.0528881	15754.7	29422.5	0.535464	0.814622	18695.7	32922.7	0.567866	0.349093
						#1	8	50 µM Alp	40944.6	71.364	5652.07	0.0126262	0.0124425	523.849	10091.2	0.0519114	0.0789748	100.95	27474.2	0.00367436	0.0022588
						#1	7	10 nM Rap	33672.8	14892.7	8455.85	1.76122	1.7356	1758.65	23314.5	0.0754314	0.114757	264.021	28895.6	0.00913706	0.00561697
						#1	6	10 µM Alp + 10 nM Rap	33458.7	134.778	12550.1	0.0107392	0.010583	4073.83	37586.5	0.108386	0.164891	370.042	27792.7	0.0133144	0.00818496
						#2	5	solvent control	36335.9	10263.4	27299.7	0.375951	1	31501.2	39443.4	0.798643	1	38135.1	28107.7	1.35675	1
						#2	4	10 µM Alp	44521.8	2513.4	48332.3	0.0520024	0.138322	47897.1	61908.8	0.773672	0.968733	31652.3	40341.7	0.784606	0.578298
						#2	3	50 µM Alp	46746	69.071	40139.7	0.00172077	0.0045771	5108.68	47165.2	0.108315	0.135623	59.536	34149.8	0.00174338	0.00128497
						#2	2	10 nM Rap	41087.6	18413.1	38074.8	0.483605	1.28635	22890.5	25923.6	0.882999	1.10562	44156.1	29601.4	1.49169	1.09946
						#2	1	10 µM Alp + 10 nM Rap	36079.2	2554.33	41013.2	0.0622806	0.165661	2807.52	34989	0.0802401	0.10047	272.607	36584	0.00745154	0.0054922
						#3	7	solvent control	23543.7	12249.9	37215	0.329165	1	24328.9	11999.7	2.02746	1	49121.6	27260	1.80196	1
						#3	6	10 µM Alp	22692.4	153.192	32340.4	0.00473686	0.0143905	6886.73	4834.2	1.42459	0.702647	4787.2	14895.8	0.321378	0.178349
						#3	8	50 µM Alp	24237.1	62.071	32495.6	0.00191014	0.00580298	1382.43	18440	0.074969	0.0369769	136.607	18862.1	0.0072424	0.00401917
						#3	9	10 nM Rap	27784.2	16558.6	32304.6	0.512577	1.55721	44.536	182.778	0.243662	0.120181	43476.5	26377	1.64827	0.914709
						#3	10	10 µM Alp + 10 nM Rap	19577.2	54.364	30950.8	0.00175646	0.00533612	40.536	368.607	0.109971	0.0542408	208.95	19776.6	0.0105655	0.00586333
						LipPD3
						Experiment	lane		GAPDH	pAKT	AKT	pAKT/AKT	fold change	pmTOR	mTOR	pmTOR/mTOR	fold change	pS6	S6	pS6/S6	fold change
						#1	1	solvent ctrl	25046.8	4254.95	32984.9	0.128997	1					46912.3	23281.3	2.01502	1
						#1	2	10 µM Alp	31774.6	54.364	29679.9	0.00183168	0.0141994					33610.5	34352.4	0.978403	0.485555
						#1	3	50 µM Alp	26868.8	269.607	19060.9	0.0141445	0.10965					79.536	23315.8	0.00341124	0.00169291
						#1	4	10 nM Rap	29028.7	19344.8	22708.2	0.851888	6.60394					79.95	19343.2	0.00413324	0.00205121
						#1	5	10 µM Alp + 10 nM Rap	23947.1	214.021	37211.3	0.0057515	0.0445863					34.536	16679.4	0.00207058	0.00102757
						#2	1	solvent ctrl	33594.4	40830.1	33521.5	1.21803	1	35942.6	28180.5	1.27544	1	51952.6	37239.5	1.39509	1
						#2	2	10 µM Alp	35935.8	1511.6	31685.8	0.0477059	0.0391666	19922.5	23658.2	0.842095	0.660237	13878.7	28437.6	0.488041	0.349826
						#2	3	50 µM Alp	31965.8	449.142	36108.7	0.0124386	0.0102121	5391.95	23393.5	0.23049	0.180713	94.192	29343.2	0.00321001	0.00230093
						#2	4	10 nM Rap	28863.1	26987.5	23980.5	1.12539	0.92395	1562.33	11231.4	0.139103	0.109062	66.778	28620.5	0.00233322	0.00167245
						#2	5	10 µM Alp + 10 nM Rap	31992.1	139.364	36005.4	0.00387064	0.0031778	2871.4	16811.8	0.170797	0.133912	201.092	30792	0.00653066	0.00468116
						#3	6	solvent ctrl	33782.1	4350.76	23443.8	0.185583	1	9159.48	6497.49	1.4097	1	37611.1	39252.9	0.958174	1
						#3	7	10 µM Alp	31905.6	91.95	25815.5	0.00356181	0.0191926	7496.12	11089.1	0.67599	0.479529	10733.9	35897.4	0.299017	0.31207
						#3	8	50 µM Alp	32999.8	329.021	26693.2	0.012326	0.066418	678.698	9407.27	0.0721461	0.0511785	170.192	27238.6	0.0062482	0.00652095
						#3	10	10 nM Rap	35418.2	5713.54	24516.8	0.233046	1.25575	10448.1	18593.2	0.561931	0.398619	66.778	23311.1	0.00286465	0.00298969
						#3	9	10 µM Alp + 10 nM Rap	31863.8	109.95	37622.2	0.00292248	0.0157476	2835.91	26302	0.107821	0.0764854	68.364	35652.1	0.00191753	0.00200123
